# Supplementary material for: Pattern of p53 protein expression is predictive for survival in chemoradiotherapy-naive esophageal adenocarcinoma
Source: Oncotarget. 2017 Oct 24;8(61):104123–35. doi: 10.18632/oncotarget.22021 (PMC5732792; doi:10.18632/oncotarget.22021)
Supplement: Supplementary file 2 [file oncotarget-08-104123-s002.xlsx]

## Sheet: Sheet1
SampleID	p53 IHC (%)	Begin	End	Reference	Variant	Gene	Function	ExonicFunc	AAChange	Coverage	Reference Coverage	Variant Coverage	Variant Percentage	Variant Coverage Forward	Varariant Coverage Reverge	COSMIC68	dbsnp138NonFlagged	ESP6500si_ALL	X1000g2012apr_ALL	X1000g2012apr_EUR	DNA code
1	91-100	178936082	178936082	G	A	PIK3CA	exonic	missense mutation	PIK3CA:NM_006218:exon10:c.1624G>A:p.E542K,	1596	1422	169	0.10589	91	78	ID=COSM760,COSM125369;OCCURENCE=3(salivary_gland),21(ovary),183(breast),4(penis),2(haematopoietic_and_lymphoid_tissue),16(stomach),2(kidney),2(soft_tissue),47(urinary_tract),6(liver),9(oesophagus),5(gastrointestinal_tract_(site_indeterminate)),1(pituitary),21(skin),1(prostate),14(lung),13(thyroid),7(cervix),26(upper_aerodigestive_tract),227(large_intestine),7(central_nervous_system),1(biliary_tra…		NA	NA	NA
1	91-100	7577530	7577530	T	A	TP53	exonic	missense mutation	TP53:NM_000546:exon7:c.751A>T:p.I251F,	1373	1156	206	0.150036	95	111	ID=COSM169049,COSM43967,COSM169050;OCCURENCE=2(haematopoietic_and_lymphoid_tissue),2(urinary_tract),1(liver),1(oesophagus),1(lung),1(large_intestine)		NA	NA	NA	c.751A>T
1	91-100	7577121	7577121	G	A	TP53	exonic	missense mutation	TP53:NM_000546:exon8:c.817C>T:p.R273C,	1224	846	378	0.308824	188	190	ID=COSM99933,COSM10659,COSM1645518;OCCURENCE=2(vulva),28(ovary),9(bone),17(breast),1(penis),23(stomach),23(haematopoietic_and_lymphoid_tissue),2(kidney),14(urinary_tract),13(pancreas),16(liver),1(genital_tract),23(oesophagus),1(adrenal_gland),11(skin),5(prostate),15(lung),2(thyroid),5(cervix),24(upper_aerodigestive_tract),107(large_intestine),120(central_nervous_system),3(biliary_tract),1(small_i…		NA	NA	NA	c.817C>T
3	0	7576852	7576852	C	A	TP53	splicing		TP53:NM_000546:exon10:c.993+1G>T	1530	1103	425	0.277778	207	218	ID=COSM323936,COSM6918;OCCURENCE=2(ovary),2(breast),3(lung),2(large_intestine)	rs11575997	NA	NA	NA	c.993+1G>T
5	61-80	7577509	7577509	C	T	TP53	exonic	missense mutation	TP53:NM_000546:exon7:c.772G>A:p.E258K,	4144	3148	995	0.240106	502	493	ID=COSM1172461,COSM1172462,COSM1679494,COSM10988;OCCURENCE=1(ovary),2(breast),4(haematopoietic_and_lymphoid_tissue),7(urinary_tract),1(soft_tissue),1(peritoneum),1(liver),4(oesophagus),6(skin),3(lung),1(thyroid),4(upper_aerodigestive_tract),5(large_intestine),1(central_nervous_system),1(Endometrium)		NA	NA	NA	c.772G>A
6	91-100	169508981	169508981	A	C	DOCK2	exonic	missense mutation	DOCK2:NM_004946:exon51:c.5423A>C:p.K1808T,	3454	2812	626	0.181239	311	315			NA	NA	NA
6	91-100	7577547	7577547	C	T	TP53	exonic	missense mutation	TP53:NM_000546:exon7:c.734G>A:p.G245D,	2179	1659	513	0.235429	252	261	ID=COSM43606,COSM179807,COSM179805,COSM1640832,COSM179806;OCCURENCE=1(vulva),9(ovary),1(bone),13(breast),4(stomach),10(haematopoietic_and_lymphoid_tissue),2(urinary_tract),2(pancreas),4(liver),16(oesophagus),2(skin),3(prostate),7(lung),7(upper_aerodigestive_tract),27(large_intestine),2(central_nervous_system)		NA	NA	NA	c.734G>A
7	91-100	7577539	7577539	G	A	TP53	exonic	missense mutation	TP53:NM_000546:exon7:c.742C>T:p.R248W,	537	337	200	0.372439	102	98	ID=COSM120006,COSM120005,COSM1640831,COSM10656,COSM120007;OCCURENCE=1(pleura),1(vulva),31(ovary),1(bone),57(breast),1(penis),1(NS),28(stomach),27(haematopoietic_and_lymphoid_tissue),4(soft_tissue),21(urinary_tract),2(kidney),9(pancreas),4(liver),44(oesophagus),26(skin),3(prostate),19(lung),3(thyroid),1(cervix),19(upper_aerodigestive_tract),136(large_intestine),29(central_nervous_system),9(biliary…					c.742C>T
8	81-90	7578403	7578403	C	A	TP53	exonic	missense mutation	TP53:NM_000546:exon5:c.527G>T:p.C176F,	1584	1093	365	0.230429	175	190	ID=COSM117396,COSM117398,COSM1640850,COSM117397,COSM117395,COSM10645;OCCURENCE=6(ovary),3(bone),5(breast),10(stomach),1(haematopoietic_and_lymphoid_tissue),7(urinary_tract),2(pancreas),5(liver),2(genital_tract),20(oesophagus),1(adrenal_gland),1(skin),2(prostate),15(lung),21(upper_aerodigestive_tract),18(large_intestine),3(central_nervous_system)		NA	NA	NA	c.527G>T
9	0	7579364	7579364	C	-	TP53	exonic	frameshift deletion	TP53:NM_000546:exon4:c.323delG:p.G108fs,	1582	700	844	0.533502	341	503	ID=COSM437632,COSM437631,COSM437633;OCCURENCE=3(breast)		NA	NA	NA	c.323delG
9	0	48591904	48591904	C	T	SMAD4	exonic	missense mutation	SMAD4:NM_005359:exon9:c.1067C>T:p.P356L,	416	386	30	0.0721154	18	12	ID=COSM14049;OCCURENCE=1(oesophagus),4(large_intestine)		NA	NA	NA
9	0	48591918	48591918	C	T	SMAD4	exonic	missense mutation	SMAD4:NM_005359:exon9:c.1081C>T:p.R361C,	249	222	26	0.104418	13	13	ID=COSM14140;OCCURENCE=2(pancreas),2(oesophagus),9(large_intestine),1(biliary_tract),2(small_intestine)		NA	NA	NA
10	91-100	7577538	7577538	C	T	TP53	exonic	missense mutation	TP53:NM_000546:exon7:c.743G>A:p.R248Q,	857	695	158	0.184364	89	69	ID=COSM99602,COSM99021,COSM99020,COSM1640830,COSM10662;OCCURENCE=1(pleura),3(vulva),29(ovary),4(bone),72(breast),2(NS),37(stomach),55(haematopoietic_and_lymphoid_tissue),2(kidney),35(urinary_tract),9(pancreas),1(peritoneum),7(liver),36(oesophagus),1(pituitary),1(adrenal_gland),11(skin),5(prostate),18(lung),3(cervix),2(thyroid),32(upper_aerodigestive_tract),149(large_intestine),36(central_nervous_…		7.7e-05	NA	NA	c.743G>A
11	0	7578188	7578188	C	A	TP53	exonic	stopgain	TP53:NM_000546:exon6:c.661G>T:p.E221X,	519	290	227	0.43738	10	217	ID=COSM126983,COSM126984,COSM44817,COSM1646845,COSM126982;OCCURENCE=1(ovary),1(breast),1(urinary_tract),1(liver),1(lung),3(upper_aerodigestive_tract),1(large_intestine),1(central_nervous_system)		NA	NA	NA
11	0	48591901	48591901	A	T	SMAD4	exonic	missense mutation	SMAD4:NM_005359:exon9:c.1064A>T:p.D355V,	2374	1557	810	0.341196	405	405			NA	NA	NA
12	91-100	7577094	7577094	G	A	TP53	exonic	missense mutation	TP53:NM_000546:exon8:c.844C>T:p.R282W,	943	791	152	0.161188	73	79	ID=COSM1636702,COSM99925,COSM10704;OCCURENCE=1(salivary_gland),4(vulva),16(ovary),2(bone),21(breast),1(NS),7(haematopoietic_and_lymphoid_tissue),34(stomach),12(urinary_tract),9(pancreas),2(peritoneum),4(liver),52(oesophagus),9(skin),2(prostate),20(lung),2(thyroid),31(upper_aerodigestive_tract),1(thymus),132(large_intestine),27(central_nervous_system),4(biliary_tract),3(Endometrium)		0.000154	NA	NA	c.844C>T
13	91-100	7577509	7577509	C	T	TP53	exonic	missense mutation	TP53:NM_000546:exon7:c.772G>A:p.E258K,	3552	1732	1811	0.509854	850	961	ID=COSM1172461,COSM1172462,COSM1679494,COSM10988;OCCURENCE=1(ovary),2(breast),4(haematopoietic_and_lymphoid_tissue),7(urinary_tract),1(soft_tissue),1(peritoneum),1(liver),4(oesophagus),6(skin),3(lung),1(thyroid),4(upper_aerodigestive_tract),5(large_intestine),1(central_nervous_system),1(Endometrium)		NA	NA	NA	c.772G>A
14	21-40	27105724	27105726	GAG	GGG	ARID1A	exonic	nonframeshift substitution	ARID1A:NM_006015:exon20:c.5335_5337GGG,ARID1A:NM_139135:exon20:c.4684_4686GGG,	1471	347	1064	0.723317	558	506			NA	NA	NA
14	21-40	7574035	7574035	T	C	TP53	splicing		TP53:NM_000546:exon11:c.994-2A>G	1617	514	1103	0.682127	561	542	ID=COSM318155,COSM87027;OCCURENCE=1(ovary),2(haematopoietic_and_lymphoid_tissue),2(lung)		NA	NA	NA	c.994-2A>G
15	21-40	27101054	27101054	C	T	ARID1A	exonic	stopgain	ARID1A:NM_006015:exon18:c.4336C>T:p.R1446X,	2851	2019	826	0.289723	451	375	ID=COSM907726;OCCURENCE=2(stomach),1(Endometrium)		NA	NA	NA
15	21-40	178952085	178952085	A	G	PIK3CA	exonic	missense mutation	PIK3CA:NM_006218:exon21:c.3140A>G:p.H1047R,	991	685	304	0.306761	154	150	ID=COSM94986,COSM775;OCCURENCE=3(salivary_gland),83(ovary),968(breast),8(NS),3(haematopoietic_and_lymphoid_tissue),22(stomach),2(kidney),7(soft_tissue),28(urinary_tract),4(pancreas),6(liver),3(oesophagus),8(gastrointestinal_tract_(site_indeterminate)),2(pituitary),6(skin),2(prostate),15(lung),3(cervix),8(thyroid),1(meninges),27(upper_aerodigestive_tract),240(large_intestine),15(central_nervous_sy…		NA	NA	NA
16	91-100	7577580	7577580	T	C	TP53	exonic	missense mutation	TP53:NM_000546:exon7:c.701A>G:p.Y234C,	1102	987	114	0.103448	54	60	ID=COSM10725,COSM1646849,COSM165072,COSM165073,COSM165074;OCCURENCE=11(ovary),12(breast),8(haematopoietic_and_lymphoid_tissue),1(kidney),6(urinary_tract),1(liver),5(oesophagus),1(adrenal_gland),1(prostate),17(lung),2(cervix),2(upper_aerodigestive_tract),5(large_intestine),8(central_nervous_system),1(biliary_tract)		NA	NA	NA	c.701A>G
17	91-100	169494605	169494605	A	G	DOCK2	exonic	missense mutation	DOCK2:NM_004946:exon45:c.4559A>G:p.E1520G,	341	310	31	0.0909091	20	11	ID=COSM1250534;OCCURENCE=1(oesophagus)		NA	NA	NA
17	91-100	37053009	37053009	C	T	ELMO1	exonic	missense mutation	ELMO1:NM_001206482:exon16:c.1332G>A:p.M444I,ELMO1:NM_014800:exon16:c.1332G>A:p.M444I,ELMO1:NM_001206480:exon16:c.1332G>A:p.M444I,	559	286	273	0.488372	134	139		rs149093668	0.001692	0.0018	0.0026
17	91-100	7577120	7577120	C	T	TP53	exonic	missense mutation	TP53:NM_000546:exon8:c.818G>A:p.R273H,	897	783	111	0.123746	48	63	ID=COSM1645335,COSM10660,COSM99729;OCCURENCE=1(vulva),49(ovary),4(bone),61(breast),1(NS),4(penis),22(stomach),25(haematopoietic_and_lymphoid_tissue),1(soft_tissue),19(urinary_tract),16(pancreas),4(liver),2(genital_tract),28(oesophagus),8(skin),40(lung),1(cervix),43(upper_aerodigestive_tract),1(thymus),133(large_intestine),38(central_nervous_system),5(biliary_tract),1(fallopian_tube),8(Endometrium)		NA	0.0005	0.0013	c.818G>A
18	0	27101374	27101374	-	C	ARID1A	exonic	frameshift insertion	ARID1A:NM_006015:exon18:c.4657dupC:p.Q1552fs,	480	266	139	0.289583	110	29			NA	NA	NA
19	61-80	7578406	7578406	C	T	TP53	exonic	missense mutation	TP53:NM_000546:exon5:c.524G>A:p.R175H,	1577	1425	152	0.0963855	76	76	ID=COSM10648,COSM99022,COSM1640851,COSM99024,COSM99023,COSM99914;OCCURENCE=2(salivary_gland),2(vulva),56(ovary),3(bone),80(breast),1(penis),35(haematopoietic_and_lymphoid_tissue),62(stomach),1(soft_tissue),4(kidney),24(urinary_tract),8(pancreas),9(liver),77(oesophagus),1(adrenal_gland),3(skin),4(prostate),18(lung),4(cervix),46(upper_aerodigestive_tract),300(large_intestine),63(central_nervous_sys…		NA	NA	NA	c.524G>A
20	21-40	169145786	169145786	T	A	DOCK2	exonic	stopgain	DOCK2:NM_004946:exon22:c.2258T>A:p.L753X,	1049	937	111	0.105815	51	60			NA	NA	NA
20	21-40	48591919	48591919	G	A	SMAD4	exonic	missense mutation	SMAD4:NM_005359:exon9:c.1082G>A:p.R361H,	1573	1366	203	0.129053	85	118	ID=COSM14122;OCCURENCE=2(lung),1(upper_aerodigestive_tract),19(large_intestine)		NA	NA	NA
21	21-40
22	21-40
23	41-60	7577539	7577539	G	A	TP53	exonic	missense mutation	TP53:NM_000546:exon7:c.742C>T:p.R248W,	1680	1455	222	0.132143	108	114	ID=COSM120006,COSM120005,COSM1640831,COSM10656,COSM120007;OCCURENCE=1(pleura),1(vulva),31(ovary),1(bone),57(breast),1(penis),1(NS),28(stomach),27(haematopoietic_and_lymphoid_tissue),4(soft_tissue),21(urinary_tract),2(kidney),9(pancreas),4(liver),44(oesophagus),26(skin),3(prostate),19(lung),3(thyroid),1(cervix),19(upper_aerodigestive_tract),136(large_intestine),29(central_nervous_system),9(biliary…		NA	NA	NA	c.742C>T
25	41-60	7578395	7578395	G	A	TP53	exonic	missense mutation	TP53:NM_000546:exon5:c.535C>T:p.H179Y,	959	624	329	0.343066	154	175	ID=COSM129849,COSM10768,COSM129848,COSM129851,COSM129850,COSM1709730;OCCURENCE=5(ovary),1(vulva),1(bone),6(breast),2(stomach),8(haematopoietic_and_lymphoid_tissue),3(urinary_tract),2(soft_tissue),1(liver),8(oesophagus),12(skin),1(prostate),8(lung),9(upper_aerodigestive_tract),1(eye),10(large_intestine),6(central_nervous_system),1(Endometrium)		NA	NA	NA	c.535C>T
25	41-60	48591918	48591918	C	T	SMAD4	exonic	missense mutation	SMAD4:NM_005359:exon9:c.1081C>T:p.R361C,	1176	779	394	0.335034	187	207	ID=COSM14140;OCCURENCE=2(pancreas),2(oesophagus),9(large_intestine),1(biliary_tract),2(small_intestine)		NA	NA	NA
26	1-20	27023620	27023620	-	GCG	ARID1A	exonic	nonframeshift insertion	ARID1A:NM_006015:exon1:c.726_727insGCG:p.G242delinsGA,ARID1A:NM_139135:exon1:c.726_727insGCG:p.G242delinsGA,	1130	787	339	0.3	194	145			NA	NA	NA
26	1-20	48591918	48591918	C	T	SMAD4	exonic	missense mutation	SMAD4:NM_005359:exon9:c.1081C>T:p.R361C,	1392	1022	367	0.263649	178	189	ID=COSM14140;OCCURENCE=2(pancreas),2(oesophagus),9(large_intestine),1(biliary_tract),2(small_intestine)		NA	NA	NA
27	0	7578263	7578263	G	A	TP53	exonic	stopgain	TP53:NM_000546:exon6:c.586C>T:p.R196X,	464	341	123	0.265086	76	47	ID=COSM99665,COSM1640847,COSM99666,COSM99668,COSM10705,COSM99667;OCCURENCE=11(ovary),15(breast),11(stomach),10(haematopoietic_and_lymphoid_tissue),1(kidney),6(urinary_tract),3(pancreas),1(liver),14(oesophagus),8(skin),9(lung),6(upper_aerodigestive_tract),40(large_intestine),8(central_nervous_system),2(biliary_tract)		NA	NA	NA	c.586C>T
28	1-20
29	0
30	41-60	169174425	169174425	G	A	DOCK2	exonic	missense mutation	DOCK2:NM_004946:exon23:c.2293G>A:p.E765K,	270	242	28	0.103704	18	10			NA	NA	NA
30	41-60	7577141	7577141	C	T	TP53	exonic	missense mutation	TP53:NM_000546:exon8:c.797G>A:p.G266E,	690	604	85	0.123188	38	47	ID=COSM10867,COSM216410,COSM1679491;OCCURENCE=2(ovary),9(breast),3(stomach),7(haematopoietic_and_lymphoid_tissue),4(urinary_tract),2(pancreas),1(liver),1(genital_tract),5(oesophagus),3(skin),1(prostate),6(lung),1(thyroid),1(cervix),4(upper_aerodigestive_tract),1(large_intestine),2(central_nervous_system),1(biliary_tract),1(Endometrium)		NA	NA	NA	c.797G>A
31	21-40	7574013	7574013	G	-	TP53	exonic	frameshift deletion	TP53:NM_000546:exon10:c.1014delC:p.F338fs,	877	619	249	0.283922	137	112	ID=COSM235693;OCCURENCE=1(large_intestine)		NA	NA	NA	c.1014delC
31	21-40	48591883	48591883	C	T	SMAD4	exonic	missense mutation	SMAD4:NM_005359:exon9:c.1046C>T:p.T349I,	2385	1017	1322	0.554298	608	714			NA	NA	NA
32	0	7577529	7577542	ATGGGCCTCCGGTT	-	TP53	exonic	frameshift deletion	TP53:NM_000546:exon7:c.739_752del:p.N247fs,	2073	723	1251	0.603473	597	654			NA	NA	NA	c.739_752del
33	1-20	169141373	169141373	T	A	DOCK2	exonic	missense mutation	DOCK2:NM_004946:exon19:c.1853T>A:p.L618Q,	2405	2064	250	0.10395	133	117			NA	NA	NA
33	1-20	7576927	7576927	C	A	TP53	splicing		TP53:NM_000546:exon10:c.920-1G>T	905	739	166	0.183425	73	93	ID=COSM95740,COSM1726498,COSM127198;OCCURENCE=3(liver),1(lung),1(upper_aerodigestive_tract)		NA	NA	NA	c.920-1G>T
33	1-20	7578492	7578492	C	T	TP53	exonic	stopgain	TP53:NM_000546:exon5:c.438G>A:p.W146X,	1223	1038	185	0.151267	87	98	ID=COSM10727,COSM1649371,COSM131518,COSM131517,COSM131519,COSM131520;OCCURENCE=3(ovary),2(breast),1(stomach),1(soft_tissue),2(urinary_tract),1(pancreas),1(liver),4(oesophagus),4(lung),5(upper_aerodigestive_tract),5(large_intestine),1(central_nervous_system),1(biliary_tract),1(Endometrium)		NA	NA	NA	c.438G>A
33	1-20	48591825	48591825	G	A	SMAD4	exonic	missense mutation	SMAD4:NM_005359:exon9:c.988G>A:p.E330K,	2275	1961	258	0.113407	116	142	ID=COSM14169;OCCURENCE=1(pancreas),2(large_intestine),1(biliary_tract)		NA	NA	NA
34	0	7579391	7579394	GAAG	-	TP53	exonic	frameshift deletion	TP53:NM_000546:exon4:c.293_296del:p.P98fs,	765	422	313	0.40915	136	177			NA	NA	NA	c.293_296del
35	0	7578212	7578212	G	A	TP53	exonic	stopgain	TP53:NM_000546:exon6:c.637C>T:p.R213X,	551	354	189	0.343013	102	87	ID=COSM99618,COSM1638393,COSM10654,COSM99617,COSM99616,COSM99615;OCCURENCE=9(ovary),1(bone),31(breast),2(NS),8(haematopoietic_and_lymphoid_tissue),15(stomach),1(kidney),3(soft_tissue),8(urinary_tract),2(pancreas),4(liver),23(oesophagus),15(skin),3(prostate),13(lung),1(thyroid),14(upper_aerodigestive_tract),60(large_intestine),11(central_nervous_system),3(biliary_tract),6(Endometrium)		NA	NA	NA	c.637C>T
36	0	27099009	27099019	AGGGGCCCCAG	AGGGCCCCAG	ARID1A	exonic	frameshift substitution	ARID1A:NM_006015:exon13:c.3425_3435AGGGCCCCAG,ARID1A:NM_139135:exon13:c.3425_3435AGGGCCCCAG,	473	201	190	0.401691	50	140			NA	NA	NA
36	0	169454958	169454958	T	G	DOCK2	splicing		DOCK2:NM_004946:exon34:c.3467+6T>G	1039	699	340	0.327238	235	105			NA	NA	NA
36	0	7578263	7578263	G	A	TP53	exonic	stopgain	TP53:NM_000546:exon6:c.586C>T:p.R196X,	636	386	250	0.393082	148	102	ID=COSM99665,COSM1640847,COSM99666,COSM99668,COSM10705,COSM99667;OCCURENCE=11(ovary),15(breast),11(stomach),10(haematopoietic_and_lymphoid_tissue),1(kidney),6(urinary_tract),3(pancreas),1(liver),14(oesophagus),8(skin),9(lung),6(upper_aerodigestive_tract),40(large_intestine),8(central_nervous_system),2(biliary_tract)		NA	NA	NA	c.586C>T
37	1-20	169141433	169141433	A	G	DOCK2	exonic	missense mutation	DOCK2:NM_004946:exon19:c.1913A>G:p.K638R,	1794	1349	440	0.245262	186	254			NA	NA	NA
37	1-20	7574003	7574003	G	A	TP53	exonic	stopgain	TP53:NM_000546:exon10:c.1024C>T:p.R342X,	976	812	161	0.164959	80	81	ID=COSM11073,COSM99721;OCCURENCE=5(ovary),11(breast),1(NS),2(stomach),1(haematopoietic_and_lymphoid_tissue),2(urinary_tract),1(kidney),7(pancreas),1(peritoneum),5(liver),4(oesophagus),9(skin),4(lung),7(upper_aerodigestive_tract),6(large_intestine),6(central_nervous_system),2(Endometrium)		NA	NA	NA	c.1024C>T
